# Supplementary material for: Restoring the DREAM Complex Inhibits the Proliferation of High-Risk HPV Positive Human Cells
Source: Cancers (Basel). 2021 Jan 27;13(3):489. doi: 10.3390/cancers13030489 (PMC7866234; doi:10.3390/cancers13030489)
Supplement: Supplementary file 1 [file cancers-13-00489-s001.zip]

Archive with 2 entries (2 files):
- cancers-1046677-supplementary.pdf
- Table S1.xlsx
