# Supplementary material for: Restoring the DREAM Complex Inhibits the Proliferation of High-Risk HPV Positive Human Cells
Source: Cancers (Basel). 2021 Jan 27;13(3):489. doi: 10.3390/cancers13030489 (PMC7866234; doi:10.3390/cancers13030489)
Supplement: Supplementary file 1 [file cancers-13-00489-s001.zip › Table S1.xlsx]

## Sheet: Curated MSigDB enriched Genes r
Supplementary Table 1. Molecular Signature Database (MSigDB) Curated Gene Sets upregulated by HPV16 in N/Tert-1 cells.
Enrichment FDR	Genes in list	Total genes	Functional Category	Genes
2.17e-151	236	896	MSigDB:FISCHER DREAM TARGETS	BUB1B TTK PRC1 KIF4A NUF2 STIL CCNA2 KIF11 NEK2 TPX2 CDKN3 CENPF KIF18A RACGAP1 CEP55 FBXO5 BUB1 KIF2C ASPM AURKB CDC25A CDCA2 DTL KIF14 ATAD2 MAD2L1 NDC80 CENPL NCAPH MCM7 RFC3 SMC4 ESPL1 HMMR ARHGAP11A CIT EXO1 CDCA7 CKAP2L NUSAP1 CHEK1 PLK4 WDHD1 SKA3 CENPE SHCBP1 SPAG5 BRCA1 PBK KIF15 RAD51AP1 CENPO HAUS8 MCM5 RAD54L CENPN DIAPH3 RRM2 BLM NEIL3 RAD51 CDK1 ESCO2 EXOSC8 FANCD2 KNTC1 ORC1 RBL1 T…
7.74e-134	179	525	MSigDB:GOBERT OLIGODENDROCYTE DIFFERENTIATION UP	ZWILCH RBL1 NCAPH GAS2L3 MIS18BP1 DNMT1 TRIP13 KIF22 FAM111A ASPM CDK1 FIGNL1 HMMR FANCD2 TOP2A SPAG5 MYBL2 DUT MCM7 CENPF PLK4 RAD51 TONSL RRM2 SMC2 PTTG1 KIF4A WDR62 POLE2 PRIM1 SHMT1 SLC9A5 ESPL1 C1ORF112 NUSAP1 RFC4 CDK2 ERCC6L SUV39H2 CDC7 WEE1 SKA3 MCM5 ATAD2 FBXO5 TRAIP MAD2L1 CKAP2L CHEK1 RFC2 ESCO2 MCM3 MIS18A CENPN CKS1B NCAPH2 MCM6 RACGAP1 ODC1 CHTF18 CENPQ SUV39H1 RIF1 KIF2C MMS22L TR…
1.52e-120	138	310	MSigDB:DUTERTRE ESTRADIOL RESPONSE 24HR UP	MYBL1 PKIB CDC45 MCM10 CDC6 TK1 MYBL2 DTL EXO1 CDCA7 FANCI PKMYT1 BRCA1 ASF1B ESCO2 SPC24 FAM111B PRIM1 PBK BRCA2 DHRS2 DSCC1 UHRF1 CHEK1 E2F8 CDT1 BLM ZNF367 RRM2 MCM5 RAD54L MELK AURKB XRCC2 WDR76 SHCBP1 TRIP13 POLE2 ATAD2 KNTC1 WDR62 SPAG5 FANCD2 MKI67 TIMELESS TCF19 MCM2 RAD51 CHAF1B SLC29A1 NCAPG WDHD1 CDK1 E2F1 CEP55 BUB1B HELLS TOP2A ARHGAP11A CHAF1A SMC2 CENPI NCAPG2 PRC1 NCAPH CIT MCM8 E…
1.59e-90	106	242	MSigDB:KOBAYASHI EGFR SIGNALING 24HR DN	ODC1 PRPS1 FANCI TRIP13 RFWD3 MCM4 MCM5 CHAF1A BLM CDC25A ESPL1 DTL DHFR PSMC3IP RFC3 ECT2 SLC43A3 CDK1 PRC1 RAD51AP1 USP1 NEK2 NCAPD3 CDC6 TCOF1 EXOSC8 RFC4 AURKB E2F1 RMI1 TOP2A MCM7 MCM3 NCAPH KIF2C BARD1 CDT1 MAD2L1 MCM2 CDKN3 SMC2 BUB1 EXO1 BRCA1 CDK2 KIF4A NCAPG2 CENPN ETV1 KIF18B CENPA POLA1 E2F8 KIF11 RACGAP1 NUSAP1 SMC4 CEP55 MCM10 RAD51 MELK NCAPG PARP2 DUT ASF1B PLK4 CCNA2 MKI67 PKMYT1…
1.24e-85	154	671	MSigDB:MARSON BOUND BY E2F4 UNSTIMULATED	CKAP2L MIS18A DHRS7B TRAIP CHEK1 SMC2 KIF24 BUB1B MCM3 RBL1 CLSPN MNS1 FANCI HIST1H2BJ NCAPH AURKB KIF2C ECT2 TCF19 CIT ASPM MSH2 ASF1B CDC45 HIST2H4A RAD51AP1 LRR1 ZNF367 PSMC3IP STIL HELLS XRCC2 NDC80 HMMR C18ORF54 KIF11 MCM10 NEIL3 C19ORF57 CHEK2 INTS7 CHTF18 DCLRE1B MAD2L1 PRIM2 FBXO5 PBK CEP128 POLQ MTBP CHML TPX2 DHFR PRC1 POLA1 SPC24 HIST1H4H ORC1 CENPA POLE2 CDCA2 NCAPD3 MCM7 PRKDC FAM72A…
1.64e-74	97	260	MSigDB:ZHANG TLX TARGETS 60HR DN	PRPS1 MCM10 ZWILCH KIF22 FKBP5 RFC4 MCM5 MMS22L NCAPG HMMR EME1 BRCA1 POLE2 DNA2 MCM7 RIF1 RBL1 DNMT1 FANCI RAD51AP1 RRM2 BLM RFC3 TTK KIF2C CHEK1 ECT2 SPAG5 DCK SKA1 ERCC6L RAD51 MYBL2 CEP55 PBK MCM4 SHCBP1 TIMELESS PLK4 ORC1 NUF2 TK1 CENPF MASTL SMC4 CCNA2 CDC25A CHAF1B DEK SHMT1 TCF19 MCM2 CENPN RAD18 CDC6 MCM3 BUB1 SMC2 DHFR TRIP13 DTL WEE1 CDT1 TOPBP1 TOP2A ASF1B MKI67 CENPK MELK CDCA7 NCAPG…
4.22e-63	68	133	MSigDB:ROSTY CERVICAL CANCER PROLIFERATION CLUSTER	ECT2 HELLS ESPL1 KIF15 ASF1B MCM4 GINS4 TOP2A NUSAP1 POLQ DTL RRM2 TTK RACGAP1 CCNA2 CDK1 MKI67 CENPF TPX2 FANCI KIF20B KIF11 KIF4A BUB1B NCAPH BRCA1 STIL BUB1 CHEK1 TRIP13 CENPE PRC1 ATAD2 CENPA NEK2 SHCBP1 APOBEC3B MCM2 RAD51AP1 NDC80 E2F8 NCAPG CDC6 TK1 DHFR MELK KIF18B KIF23 HMMR SMC2 DNA2 SMC4 PBK MYBL2 PTTG1 E2F1 MCM10 SPAG5 KIF2C ERCC6L AURKB FBXO5 MAD2L1 KIF14 CEP55 ASPM HMGB2 CHAF1B
2.54e-62	107	427	MSigDB:SHEDDEN LUNG CANCER POOR SURVIVAL A6	NCAPG SSX2IP CDK1 WDHD1 HMGB2 ATAD2 KIF11 NCAPH AURKB BUB1 MYBL1 WDR62 TMEM38B DNA2 TPX2 RBL1 BUB1B ORC1 RFC3 PLK4 E2F8 KNTC1 MELK MCM4 PRIM2 CCNA2 SEMA3A RRM2 RACGAP1 TK1 DTL KIF2C PBK KIF18B NEK2 ASPM DCK NEIL3 CEP55 TOP2A PTTG1 KIF14 KIF23 MCM5 RAD54L PRPS1 NUSAP1 TTK NCAPG2 CENPI CDC6 CDC45 CENPF NDC80 CDKN3 CKAP2 YEATS4 CENPA FANCI CDC7 APOBEC3B HELLS RFC2 SPAG5 CENPE MKI67 PRKDC NMU MCM6 EX…
1.51e-59	149	942	MSigDB:NUYTTEN EZH2 TARGETS DN	PTTG1 HAUS8 CDC7 DDAH1 RAD51AP1 IMPA2 MCM2 CLSPN PBK SLC16A14 CENPI CDK1 CENPA E2F8 EXOSC8 SYNE2 NCAPD3 CENPN BUB1 PRIM1 AURKB KNTC1 BRCA1 FKBP5 SHCBP1 NCAPH HYLS1 CENPE TIMELESS MRPL42 FANCI EPCAM KIF18B MAL2 SPC24 NUF2 CENPQ EXO1 DCK CHTF18 MND1 NDC80 WDR76 GINS4 MTBP CDC45 CCNA2 CDC25A RAD54L NEIL3 HS6ST2 PTTG2 MIS18A USP37 CENPF NEK2 SMC4 KIF4A HMMR BRCA2 C5ORF34 RMI1 SPAG5 MCM4 ARL6IP6 KIF15…
2.54e-58	93	334	MSigDB:BLUM RESPONSE TO SALIRASIB DN	CRIP2 SUV39H1 CDC45 DHFR MYBL2 TTK NEK2 PBK KIF22 DUT POLE CKB PTTG1 CHAF1A TIMELESS KIF20B POLD1 MCM6 EXO1 TRIP13 NDC80 KIF15 AURKB SPAG5 MCM3 BUB1B TOP2A ESPL1 CDC7 DPYSL3 HIRIP3 DEK CDK1 CRABP2 CENPF PRC1 CDC6 CCNA2 CHAF1B TOPBP1 MAD2L1 STIL KIF23 BUB1 RAD51 CHEK1 SMC1A RAD51AP1 HLTF PRIM1 NUSAP1 MCM5 CDK2 MTHFD1 BRCA1 FBXO5 PSMC3IP POLA1 KIF4A DNMT1 CDC25A RFC4 TK1 MSH2 USP13 RRM2 MKI67 USP1 …
2.3e-56	65	142	MSigDB:SOTIRIOU BREAST CANCER GRADE 1 VS 3 UP	NCAPG E2F1 MCM10 EXO1 POLQ NDC80 NEK2 KIF18B CCNA2 DONSON NUSAP1 DSCC1 PKMYT1 KIF14 MCM4 SPAG5 CHEK1 MYBL2 CDK1 MKI67 TIMELESS E2F8 KIF2C CDC45 CDK2 TPX2 KIF15 HMMR RAD51 BUB1B MCM3 RACGAP1 MCM2 NCAPH CEP55 ECT2 BLM AURKB RRM2 PRC1 RFC4 ESPL1 APOBEC3B MCM6 ASPM TTK NCAPG2 FBXO5 CDC25A CENPF CENPI KIF4A CENPA CENPE CDKN3 PTTG1 KIF11 CENPN BUB1 MAD2L1 MELK TRIP13 STIL MIS18A TOP2A
1.18e-54	53	87	MSigDB:ZHANG TLX TARGETS DN	MASTL DEK POLA1 CHEK1 FANCI PRIM1 NCAPG RBL1 KIF11 DNA2 NCAPG2 FAM111A CEP55 POLE MKI67 RIF1 MCM4 SHMT1 TTK ANLN ERCC6L MMS22L BLM BRCA1 HMMR WDHD1 EXO1 ZWILCH PLK4 SKA1 CENPN RAD54L LRR1 CENPK CDC45 SMC2 TIMELESS TRIP13 CENPF MCM10 FIGNL1 SHCBP1 CCNA2 SMC4 BUB1 TOP2A CHAF1B SASS6 SPAG5 USP1 RAD51AP1 TCF19 DTL
1.21e-54	117	616	MSigDB:BENPORATH CYCLING GENES	KIF14 CKS1B CENPE NEK2 E2F1 DTL PKMYT1 PRC1 TOP2A LBR CCNA2 MELK ORC1 RMI1 H1F0 MSH2 HIST1H4H MCM2 STAG3 ARHGAP11A HAUS8 CENPL PBK USP13 CDC6 NUSAP1 ADAMTS1 RAD51AP1 RAD18 DHFR RAD54L HIST2H4A HELLS ATL2 TRIP13 PTTG1 SHCBP1 RRM2 NUF2 FEM1B CHEK2 ATAD2 HMMR MAD2L1 GAS1 DSCC1 ESPL1 INTS7 CDCA7 POLA1 TPX2 TRAIP TTK CDC45 CENPA ECT2 MKI67 KIF2C KIF23 PRIM2 BUB1 BUB1B FANCD2 BARD1 ANLN MCM4 PRIM1 KIF1…
2.31e-53	69	181	MSigDB:ZHANG TLX TARGETS 36HR DN	TOP2A STAG1 CENPK EEA1 PSIP1 CHAF1B CHEK1 FANCI SASS6 TPX2 CNTLN DTL DEK SPAG5 KIF18A CCNA2 PRIM1 CDC45 PRC1 BUB1 RBL1 THOC2 MIS18BP1 CENPF RAD51AP1 POLA1 MCM4 PLK4 TRIP13 KIF23 RIF1 HMMR KIF11 POU2F1 TTK USP1 CEP55 TCF19 BLM LRR1 DNA2 NCAPG2 EXO1 SMC4 SMC2 MTBP MCM10 ZWILCH POLE ANLN CENPE ERCC6L MMS22L RAD54L MKI67 SKA1 WDHD1 FAM111A FIGNL1 CENPQ NUSAP1 NCAPG MASTL SUV39H2 BRCA1 CENPN SHMT1 SHC…
2.8e-53	106	510	MSigDB:BERENJENO TRANSFORMED BY RHOA UP	USP1 DNA2 TYRO3 PTGS2 CKAP2 RFC3 NR4A1 PRIM1 SMC4 POLD1 HELLS TK1 TTK CHAF1B PLK4 TRIP13 POLE2 E2F8 UBA2 LIN9 CHEK1 PMF1 HMGB2 TOPBP1 SMOC1 CDCA7 KIF23 DIAPH3 SHMT1 ODC1 MAD2L1 KIF2C RPP30 ASF1B ECT2 ASPM LY75 ANLN CDK1 E2F1 NGEF DHFR CDC45 KIF11 MCM7 RAD51AP1 FIGNL1 EXO1 TIMELESS BRCA1 DCK DHRS7B ORC1 CENPV SMC2 MSH2 NPNT WDHD1 PHLDB2 MIS18BP1 TRIM59 CCNA2 RAD51 LBR MCM10 TNFAIP3 PTTG1 DNMT1 MCM…
3.82e-53	54	96	MSigDB:CROONQUIST IL6 DEPRIVATION DN	TTK PTP4A3 WEE1 TYRO3 CCNA2 MCM2 MAD2L1 DUT BUB1 KIF14 MKI67 MCM4 PTTG1 CDC6 PLK4 CDC25A BUB1B KNTC1 RRM2 CDK1 CHAF1A SMC2 KIF11 RFC3 SMC4 TOP2A TK1 RFC4 MCM7 TRAIP CKS1B CDC45 FANCI CENPE MYBL2 TPX2 DHFR CHEK1 HMMR BRCA1 TRIP13 POLE2 POLD1 HMGB2 SPAG5 MCM3 KIF2C STIL CENPA KIF22 AURKB NCAPH HIST1H2BJ CDKN3
4.45e-51	66	173	MSigDB:SARRIO EPITHELIAL MESENCHYMAL TRANSITION UP	RFC4 ZNF367 CENPE CCNA2 CEP55 IGFBP3 BARD1 KIF11 RFC2 ASPM MCM4 CDK1 DHFR DIAPH3 HMMR CENPA MCM2 MCM7 EXO1 CDC6 POLD3 BRCA1 DSCC1 NDC80 ETV1 MAD2L1 RBL1 KNTC1 RRM2 BUB1 CDCA7 ODC1 RFC3 E2F1 MCM3 RAD51 PHF19 CIT CDK2 ASF1B MKI67 DCK CDC7 MSH2 MCM5 ANLN PLK4 UHRF1 FBXO5 CKS1B KIF23 PKMYT1 ECT2 CDC45 TOP2A HELLS ESPL1 MYBL1 BLM STIL YEATS4 PRC1 PRIM1 SKA3 DTL MCM6
2.15e-50	93	406	MSigDB:PUJANA BRCA2 PCC NETWORK	PRIM1 RAD54L FADS1 MYBL1 CHEK2 SMC2 TOP2A WDHD1 ESPL1 TTK SMC4 MELK CHAF1A CCNA2 TIMELESS CENPF DUT RRM2 MCM6 HMMR CENPA MCM5 DHFR NDC80 POLD3 MKI67 AGPS HLTF RFC4 CHEK1 POLE BARD1 USP1 CDKN3 RNASEH2B NUP205 CDT1 KIF20B STIL E2F1 CDC7 TOPBP1 PRPS1 CDK1 DEK SPAG5 EXOSC8 SMC1A MCM2 BUB1 MAD2L1 KIF14 HMGB2 KIF22 PSIP1 BRCA2 TPX2 AURKB KIF23 MCM7 KIF2C RIF1 POLA1 PTTG1 RPP30 KIF11 CENPE MCM4 POLE2 MS…
5.4e-50	68	193	MSigDB:FUJII YBX1 TARGETS DN	CDC25A RAD51 TRIP13 ATAD2 MCM6 MCM5 FANCI FIGNL1 CKS1B HELLS DUT TIMELESS PRIM1 MELK KIF23 CXCL16 CDKN3 DTNA NUSAP1 UHRF1 CENPK MYBL1 MASTL NCAPG2 CDCA7 BAG2 BRCA1 PHF19 FBXO5 CDC6 BUB1B SLC16A7 ZNF367 NEIL3 KIF11 TK1 MCM4 MYBL2 NCAPH ASPM PRKDC MCM10 EXO1 SHCBP1 RFC4 TCF19 PLK4 MCM3 TIMP3 TOP2A DTL MCM7 CENPN RRM2 ASF1B KIF4A CHEK1 CDK2 RFC3 FANCD2 ODC1 MAD2L1 DHFR MCM2 CDT1 POLE2 BRIP1 CHAF1A
7.39e-49	59	139	MSigDB:CHANG CYCLING GENES	MAD2L1 CKAP2 TRIP13 PBK MCM5 BUB1 CCNA2 NUF2 CDC25A ANLN UHRF1 FAM111B MND1 CKAP2L ASF1B MCM4 SPAG5 RFC2 NCAPH EXO1 KIF23 MELK RAD51AP1 DHFR PRIM2 ATAD2 NUSAP1 ESCO2 HMMR CDK1 E2F1 BUB1B TOP2A RFC4 WDR76 BARD1 CENPA FAM72B PRIM1 KIF22 CENPF CDC6 MCM8 RRM2 CENPQ CDCA7 DIAPH3 KIF20B SMC4 HELLS SKA3 DONSON ADAMTS1 PTTG1 TPX2 CDKN3 MCM6 USP1 GAS2L3
2.39e-48	126	823	MSigDB:GEORGES TARGETS OF MIR192 AND MIR215	RAD51 MKI67 BARD1 TRAIP GAS2L3 FBXO5 SLC16A7 EEA1 USP1 ESCO2 MAD2L1 MCM6 SLC9A5 HES6 FANCI CDKN3 CENPE IFRD1 WDR76 NEIL3 SFR1 HMMR GRHL1 PMF1 BLM BUB1B EME1 PDLIM3 ZDHHC2 CKAP2L RHOBTB3 POLQ TRIM59 KLHL23 SMC4 TRIP13 ASPM PRIM1 KIF15 NIPA1 RFC4 ECT2 KIF18A SLC16A14 BRCA2 TOPBP1 ATAD2 ORC1 FADS1 DIS3L KIF24 KIF20B SKA1 APOLD1 DST B3GNT5 ANKRD13A MCM3 CENPF UGT8 FBXO36 ERCC6L FAM111B ARHGAP11A POU2…
8.75e-48	55	120	MSigDB:ZHOU CELL CYCLE GENES IN IR RESPONSE 24HR	CKAP2 TOP2A NEK2 PTTG1 LBR MCM7 FBLN1 CENPN ASPM TTK PTTG2 ANLN RACGAP1 TOPBP1 MAD2L1 HMGB2 CENPA POLD1 USP1 SPAG5 RAD54L CEP55 UHRF1 KNTC1 E2F8 NUF2 NCAPH2 CCNA2 MCM3 MELK MCM8 CDKN3 FBXO5 CDK2 CDK1 MCM2 HAUS8 CENPF TRIP13 KIF23 NEIL3 HMMR BUB1 NUSAP1 MYBL2 EXO1 EXOSC8 TIMELESS PRC1 SMC2 KIF22 E2F1 CENPK KIF11 RFC4
3.84e-46	82	340	MSigDB:WANG RESPONSE TO GSK3 INHIBITOR SB216763 DN	GNB4 TIMP3 CLSPN BRIP1 UHRF1 CHAF1B XRCC2 MAD2L1 BUB1B PTTG1 HELLS DTL SUV39H1 PBK PSMC3IP TNFAIP3 KIF23 E2F2 ZNF367 TLR2 PKMYT1 RFC2 RAD51 NUF2 NCAPD3 RRM2 ASF1B ESCO2 TRIP13 SPC24 PLK4 CHAF1A MCM3 SHCBP1 KIF22 MCM7 RFC3 TK1 SLCO4A1 EXO1 CDC25A CDC6 POLA1 MCM5 RAD54L MSH2 EMP2 MYBL2 LBR PRPS1 BUB1 MELK FADS2 TCF19 POLE2 CCNA2 CDC45 DHFR RAD51AP1 MCM4 GINS4 MCM10 SMC2 CENPK DSCC1 MCM6 WEE1 CDK2 M…
2.93e-44	45	80	MSigDB:ZHOU CELL CYCLE GENES IN IR RESPONSE 6HR	E2F8 CDT1 CENPK HAUS8 RTKN2 UHRF1 LBR RFC4 E2F1 MCM7 MCM3 SMC2 CCNA2 KIF22 DEK PSMC3IP USP1 FBXO5 MCM5 CENPA CHAF1B KIF11 RACGAP1 TTK TRIP13 MAD2L1 DTL TOPBP1 NCAPH2 KNTC1 EXO1 WDHD1 RAD51 NEK2 BRCA1 NUSAP1 HMGB2 CDK2 MYBL2 MCM2 MCM6 CEP55 RAD54L DCLRE1A TIMELESS
1.14e-43	76	306	MSigDB:LINDGREN BLADDER CANCER CLUSTER 3 UP	RFC3 MSH2 HLTF CENPN KIF23 MIS18A CKS1B RFC4 APOBEC3B HMGB2 TRAIP MLF1 DDAH1 BRCA1 CDT1 ATAD2 DEK MNS1 MCM5 CDK1 CKAP2 NEK2 EXO1 CDC6 SLFN13 KIF2C KIF4A BUB1 RAD51 CENPF PRC1 FIGNL1 RAD54L PTTG1 TOP2A AP1S2 AKAP12 CENPA CENPE HENMT1 CHAF1A E2F8 UBA2 KIF11 TRIP13 NCAPG2 RACGAP1 PKIB TCF19 RRM2 PLK4 CHAF1B CENPQ CDK2 MAD2L1 RBL1 E2F1 NEDD9 SHMT1 CDC45 CEP55 CDC7 TK1 MCM8 MCM6 IMPA2 MYBL2 ORC1 SPATA…
1.7e-43	72	271	MSigDB:BASAKI YBX1 TARGETS UP	DLEU2 MCM4 RRAD DIAPH3 FANCI CHEK1 AURKB TPX2 PTTG1 NEK2 HMGB2 CENPO MCM7 MCM5 MIS18A CDK2 ESPL1 WDHD1 CHAF1A KRT80 NMU CENPN KIF2C SHCBP1 CCNA2 MAD2L1 RAD51 TRIP13 PHLDB2 TK1 RFC2 ZWILCH CDKN3 UHRF1 PRKDC KIF23 PHF19 LRR1 PBK EMP2 CDK1 CENPI MKI67 DPYSL3 SMC2 ADRB2 PSMC3IP MELK BUB1B NDC80 MCM10 CENPA KIF4A NUF2 KIF22 ZNF367 ASPM MTHFD1 PRC1 DHFR MYBL1 BUB1 MCM3 CEP55 SPC24 ASF1B ANLN RFC3 CDC6 …
7.15e-43	57	156	MSigDB:HOFFMANN LARGE TO SMALL PRE BII LYMPHOCYTE UP	NCAPH2 RACGAP1 RBL1 NEK2 CDC45 CDK1 CENPL BRCA2 TRIP13 MELK MIS18BP1 TOP2A NCAPH CENPA DNMT1 KIF2C MYEF2 RAD54L TTK POLA1 RRM2 CKS1B NUSAP1 CRIP2 SMC4 CIT AURKB SLC29A1 CDKN3 HMGB2 PRC1 CCNA2 MCM5 ECT2 CHAF1B RAD51 E2F8 WDHD1 BUB1 PLK4 ANLN DUT CENPE DNA2 RFC3 HELLS TK1 MKI67 SSX2IP SMC2 HMMR KIF4A FAM111A KIF23 KIF22 MCM10 MCM6
1e-42	50	112	MSigDB:WHITEFORD PEDIATRIC CANCER MARKERS	MKI67 ATAD2 DHFR CDC45 POLQ NEK2 NUSAP1 PRC1 MELK NUF2 ESPL1 MCM7 RFC3 ODC1 CCNA2 RFC4 BUB1 TTK POLE2 NCAPH MYBL2 RRM2 KIF11 DNMT1 ZNF367 PBK E2F1 ASF1B MCM4 PLK4 CDC25A CDK1 MCM5 MAD2L1 SMC4 TK1 TPX2 CENPN UHRF1 CKAP2 CKS1B TOP2A CDCA2 CDCA7 CENPF MND1 CENPE PTTG1 KIF14 CENPA
1.23e-42	42	71	MSigDB:CROONQUIST NRAS SIGNALING DN	POLD1 MCM3 TPX2 AURKB NCAPH TK1 MCM7 SPAG5 NDC80 CDK1 STIL CENPA MCM2 CHAF1A SMC2 MCM4 PTP4A3 PTTG1 PLK4 MYBL2 DUT CDKN3 CKS1B POLD3 RFC3 KIF2C RFC4 TRIP13 TRAIP CCNA2 CDC6 KIF22 BUB1B TOP2A CHEK2 KIF11 HMGB2 SMC4 WEE1 EXO1 MKI67 CHEK1
6.47e-41	82	395	MSigDB:VECCHI GASTRIC CANCER EARLY UP	ASPM HOXA10 SFR1 KIF14 CLDN1 BRIP1 MCM4 RACGAP1 NDC80 SMC4 RRM2 POLD3 FAR2 NCAPG2 CDK1 BUB1B MCM10 BARD1 MYBL2 KLK7 TOP2A RFC3 TK1 CENPA CENPN ESCO2 CHEK1 FANCI ANLN FIGNL1 NUSAP1 MKI67 TPX2 CEP55 CKAP2 GSTCD BUB1 MCM5 GINS4 RAD51AP1 RAD18 UHRF1 MAD2L1 NMU CDCA7 PBK MCM7 CLDN7 ACAA2 NEK2 ATAD2 CCNA2 MELK CDC6 NCAPG DLEU2 DSCC1 BRCA1 HMMR CENPF PRC1 MACC1 SKA3 CKS1B PTTG1 KIF18B CDCA2 E2F8 CENPK D…
